# Supplementary material for: HPLC-Based Mass Spectrometry Characterizes the Phospholipid Alterations in Ether-Linked Lipid Deficiency Models Following Oxidative Stress
Source: PLoS One. 2016 Nov 28;11(11):e0167229. doi: 10.1371/journal.pone.0167229 (PMC5125691; doi:10.1371/journal.pone.0167229)
Supplement: S1 Dataset — (XLSX) [file pone.0167229.s006.xlsx]

## Sheet: PC
S1 Dataset. Phospholipid Abundance in Control Versus Developmental fard-1-RNAi Treated Animals.
	Developmental RNAi Detected Phospholipid Areas (0.1 % CO), n =3
Phosphotidylcholine (PC)
	L4440 RNAi		fard-1 RNAi
Species	Average Area	SEM	Average Area	SEM	P value*
30:1	4.32087e+07	1.65675e+07	1.85031e+07	7.66574e+06	0.247367
31:0	5.9231e+07	2.14579e+07	8.74572e+06	4.52472e+06	0.082744
31:1	7.67842e+07	2.62845e+07	3.84296e+07	1.19421e+07	0.254731
32:0	8.73683e+07	2.73512e+07	7.70253e+07	2.42952e+07	0.791416
32:1	3.38588e+08	1.02123e+08	2.04149e+08	6.34737e+07	0.326148
32:2	2.56771e+08	8.78305e+07	1.85213e+08	6.20031e+07	0.542091
32:3	6.06566e+07	1.96351e+07	2.66409e+07	9.27892e+06	0.192339
33:0	8.9797e+07	3.11585e+07	1.22667e+08	3.07284e+07	0.494365
33:1	4.96015e+08	1.42617e+08	2.07992e+08	5.00933e+07	0.129424
33:2	4.62645e+08	1.23359e+08	3.34486e+08	7.07799e+07	0.418478
33:3	1.74e+08	4.54991e+07	8.26911e+07	2.07045e+07	0.141784
34:0	5.96088e+07	2.22666e+07	1.55681e+08	4.05326e+07	0.106334
34:1	4.90759e+08	1.36633e+08	3.30286e+08	9.74483e+07	0.393119
34:2	8.38112e+08	2.39711e+08	4.59852e+08	1.33035e+08	0.239774
34:3	3.6798e+08	1.03205e+08	2.32306e+08	6.08708e+07	0.320774
34:4	2.19981e+08	7.20405e+07	9.41252e+07	2.58083e+07	0.175386
34:5	4.02682e+08	1.37219e+08	2.56662e+08	8.65048e+07	0.418918
35:1	5.33821e+08	1.82381e+08	4.66704e+08	1.18847e+08	0.773229
35:2	1.30861e+09	3.64217e+08	8.51813e+08	2.00033e+08	0.333356
35:3	7.82338e+08	1.62558e+08	5.95927e+08	1.13101e+08	0.39984
35:4	2.9795e+08	7.03263e+07	1.58392e+08	3.09246e+07	0.143449
35:5	7.88928e+08	1.96561e+08	4.55857e+08	1.0055e+08	0.205904
35:6	5.82037e+07	4.33265e+06	1.18848e+08	2.94472e+07	0.111261
36:1	2.06369e+08	6.52472e+07	8.47698e+08	1.85767e+08	0.031161
36:2	1.74145e+09	4.56336e+08	1.52825e+09	3.20672e+08	0.721702
36:3	1.58409e+09	3.65196e+08	9.83321e+08	1.77534e+08	0.213099
36:4	9.3823e+08	2.2128e+08	7.61325e+08	1.63259e+08	0.555041
36:5	9.5683e+08	2.67761e+08	8.59742e+08	2.20509e+08	0.793435
36:6	7.96484e+08	2.32623e+08	4.26711e+08	1.14109e+08	0.226712
36:7	4.15931e+07	1.55926e+07	1.9987e+07	7.07922e+06	0.275612
37:2	3.50372e+08	8.61864e+07	1.7503e+08	3.57162e+07	0.133365
37:3	2.95143e+08	6.52568e+07	1.73194e+08	3.3925e+07	0.172642
37:4	2.90077e+08	6.70699e+07	1.46235e+08	2.96889e+07	0.1214
37:5	9.45759e+08	2.47269e+08	9.26679e+08	1.95194e+08	0.954612
37:6	8.4414e+08	2.21268e+08	5.3133e+08	1.30993e+08	0.290659
38:2	4.88149e+07	1.05699e+07	1.27009e+08	2.31899e+07	0.037358
38:3	1.95828e+08	5.85923e+07	2.81523e+08	8.20386e+07	0.443193
38:4	5.5249e+08	1.48625e+08	5.73784e+08	1.4965e+08	0.92444
38:5	1.35638e+09	3.13331e+08	2.58198e+09	5.40902e+08	0.121464
38:6	3.40702e+09	6.81759e+08	2.77147e+09	4.54522e+08	0.481263
38:7	2.29925e+09	4.70321e+08	2.66931e+09	3.98778e+08	0.580759
38:8	1.35373e+09	3.21503e+08	1.01211e+09	2.5101e+08	0.449417
38:9	2.25963e+08	1.17831e+08	1.23764e+08	5.56125e+07	0.476674
39:4	3.83169e+07	9.24568e+06	2.33581e+07	5.52623e+06	0.237233
39:5	1.05996e+08	2.20328e+07	9.35203e+07	2.58461e+07	0.731985
39:6	4.07821e+08	8.71266e+07	2.14178e+08	4.18612e+07	0.115678
40:6	1.11388e+08	2.24278e+07	7.17487e+07	1.81308e+07	0.241274
40:7	3.46875e+08	7.26672e+07	3.75416e+08	6.94052e+07	0.790484
40:8	1.19353e+09	2.93797e+08	1.17126e+09	2.72828e+08	0.958369
40:9	2.28995e+09	5.06438e+08	2.28176e+09	4.58567e+08	0.991009
40:10	3.34111e+09	8.5674e+08	3.48851e+09	6.52074e+08	0.897726
*P-values were generated with unpaired t-tests between L4440 and fard-1 RNAi treated samples. Species that met p<0.05 are shown in green.

## Sheet: PE
S1 Dataset. Phospholipid Abundance in Control Versus Developmental fard-1-RNAi Treated Animals.
	Developmental RNAi Detected Phospholipid Areas (0.1 % CO), n =3
Phosphotidylethanolamine (PE)
	L4440 RNAi		fard-1 RNAi
Species	Average Area	SEM	Average Area	SEM	P value*
32:1	1.93118e+07	1.53289e+06	2.5918e+07	2.774e+06	0.105497
33:1	2.14231e+07	3.93669e+06	2.44723e+07	5.53406e+06	0.676701
34:1	5.98898e+07	3.64826e+06	1.55215e+08	1.86908e+07	0.00746058
34:2	4.23727e+07	4.90866e+06	1.17172e+08	1.49794e+07	0.00900279
35:1	7.83375e+07	1.59713e+06	2.7365e+08	4.81006e+07	0.0153707
35:2	8.11069e+07	2.23898e+06	1.74555e+08	1.29977e+07	0.00209485
36:1	5.16947e+07	3.39369e+06	6.09932e+08	7.61042e+07	0.00184567
36:2	1.90751e+08	1.2889e+07	1.35779e+09	1.68554e+08	0.00230884
36:3	8.60701e+07	6.10146e+06	2.83107e+08	2.37121e+07	0.00129447
36:4	3.54739e+07	1.20487e+06	6.1363e+07	6.73277e+06	0.0193504
36:5	1.05786e+08	3.30666e+06	6.34835e+07	5.51938e+06	0.00276998
37:2	2.73373e+07	3.16677e+06	8.96433e+07	1.18357e+07	0.00705428
37:3	2.09467e+07	1.33819e+06	3.68351e+07	6.33483e+06	0.0701465
37:4	4.03521e+07	943803	2.89914e+07	3.15233e+06	0.0259955
37:5	2.87293e+08	2.371e+07	1.84135e+08	1.1841e+07	0.0176547
38:3	2.59033e+07	2.35603e+06	1.95818e+08	1.1311e+07	0.000124408
38:4	5.11305e+07	4.31237e+06	2.62864e+08	7.11728e+06	1.41709e-05
38:5	2.43006e+08	1.37543e+07	7.16221e+08	6.33517e+07	0.00187277
38:6	1.35087e+08	5.67289e+06	8.25709e+07	6.76444e+06	0.00400691
38:7	3.37059e+07	885384	1.81171e+07	2.202e+06	0.00277999
40:9	1.95433e+07	3.42976e+06	1.05817e+07	2.15477e+06	0.0913743
*P-values were generated with unpaired t-tests between L4440 and fard-1 RNAi treated samples. Species that met p<0.05 are shown in green.

## Sheet: O-PE & P-PE
S1 Dataset. Phospholipid Abundance in Control Versus Developmental fard-1-RNAi Treated Animals.
	Developmental RNAi Detected Phospholipid Areas (0.1 % CO), n =3
Plasmanylethanolamine (O-PE)
	L4440 RNAi		fard-1 RNAi
Species	Average Area	SEM	Average Area	SEM	P value*
O-18:0/16:1	4.91577e+07	4.35835e+06	0	0	0.000352088
O-18:0/17:1	4.81952e+07	6.15838e+06	0	0	0.00143928
O-18:0/18:1	3.52526e+08	1.46561e+07	104269	104269	1.77427e-05
O-18:0/18:2	2.56854e+08	1.37465e+07	28357.2	28357.2	4.83199e-05
O-18:0/20:2	3.35748e+07	5.85311e+06	0	0	0.00457514
O-18:0/20:3	1.30992e+07	438351	90879.5	90879.5	8.34997e-06
O-18:0/20:4	1.86099e+07	406453	0	0	1.36093e-06
O-18:0/20:5	2.65278e+07	827304	249184	29799.6	5.87033e-06
P-18:0/16:1	1.39301e+07	1.85547e+06	0	0	0.00168443
P-18:0/17:1	2.99585e+07	5.12486e+06	442194	442194	0.0045697
P-18:0/18:1	5.70143e+08	4.21347e+07	1.51368e+07	176960	0.000191879
P-18:0/18:2	2.02776e+08	6.15774e+06	9.4108e+06	1.20052e+06	6.60213e-06
P-18:0/20:3	4.33032e+07	8.84439e+06	1.41762e+06	267477	0.00907948
P-18:0/20:4	7.05133e+07	4.14099e+06	1.43564e+06	767606	8.08869e-05
P-18:0/20:5	1.35004e+08	1.85611e+07	1.4078e+07	2.32062e+06	0.00294894
*P-values were generated with unpaired t-tests between L4440 and fard-1 RNAi treated samples. Species that met p<0.05 are shown in green.
