# Supplementary material for: HPLC-Based Mass Spectrometry Characterizes the Phospholipid Alterations in Ether-Linked Lipid Deficiency Models Following Oxidative Stress
Source: PLoS One. 2016 Nov 28;11(11):e0167229. doi: 10.1371/journal.pone.0167229 (PMC5125691; doi:10.1371/journal.pone.0167229)
Supplement: S2 Dataset — (XLSX) [file pone.0167229.s007.xlsx]

## Sheet: PC
S2 Dataset. Phospholipid Abundance in Adult-Only fard-1 RNAi-Treated Animals.
	Adult-Only RNAi Detected Areas (0.1% CO), n = 5
Phosphatidylcholines (PC)
	L4440 RNAi		fard-1 RNAi
Species	Area	SEM	Area	SEM	P-Values*
30:1	3.32321e+07	1.0681e+07	3.09032e+07	5.25031e+06	0.849738
31:0	5.41622e+07	1.46586e+07	3.23037e+07	6.5644e+06	0.21063
31:1	7.67051e+07	1.54211e+07	6.72406e+07	9.31238e+06	0.613569
32:0	7.55556e+07	9.84494e+06	7.90123e+07	8.35662e+06	0.795715
32:1	2.513e+08	5.08225e+07	2.60734e+08	3.08937e+07	0.877912
32:2	1.9256e+08	5.16534e+07	2.25528e+08	3.03981e+07	0.597285
32:3	3.80576e+07	9.2612e+06	3.8511e+07	4.67386e+06	0.966213
33:0	7.16487e+07	1.54664e+07	8.9776e+07	1.02904e+07	0.357745
33:1	3.8138e+08	5.15108e+07	3.20778e+08	4.78157e+07	0.413649
33:2	3.7568e+08	6.5771e+07	4.24876e+08	4.836e+07	0.563451
33:3	1.25572e+08	2.16065e+07	1.20203e+08	1.60958e+07	0.847019
34:0	4.62925e+07	5.38959e+06	7.50194e+07	9.27865e+06	0.028049
34:1	3.98683e+08	6.53882e+07	4.02172e+08	4.30451e+07	0.965545
34:2	6.39649e+08	1.09892e+08	6.06532e+08	8.01495e+07	0.813762
34:3	2.84394e+08	6.66567e+07	3.09234e+08	4.06936e+07	0.758578
34:4	1.43526e+08	2.87366e+07	1.30894e+08	1.729e+07	0.716221
34:5	2.83624e+08	5.37944e+07	3.02695e+08	2.76546e+07	0.760607
35:1	4.41831e+08	7.5154e+07	4.77755e+08	5.71776e+07	0.713528
35:2	1.15304e+09	1.53235e+08	1.11944e+09	1.50295e+08	0.879487
35:3	7.0303e+08	1.20936e+08	7.38984e+08	8.22674e+07	0.812014
35:4	2.36792e+08	2.56766e+07	2.08799e+08	2.47491e+07	0.455097
35:5	6.61328e+08	8.07368e+07	6.20479e+08	8.01141e+07	0.72878
35:6	8.15978e+07	1.07188e+07	7.46481e+07	5.47586e+06	0.579563
36:1	1.77605e+08	2.75663e+07	3.57893e+08	7.57903e+07	0.055816
36:2	1.27047e+09	1.88038e+08	1.34669e+09	1.1194e+08	0.736625
36:3	1.29014e+09	1.60728e+08	1.26217e+09	1.47794e+08	0.901236
36:4	7.01078e+08	1.07202e+08	8.10483e+08	9.94644e+07	0.475796
36:5	7.67725e+08	1.14504e+08	8.32335e+08	7.31642e+07	0.647154
36:6	6.07711e+08	1.10001e+08	5.42492e+08	5.2646e+07	0.607328
36:7	3.06081e+07	5.95091e+06	2.44079e+07	5.08771e+06	0.451244
37:2	2.28646e+08	3.25086e+07	2.33053e+08	4.27287e+07	0.9366
37:3	2.64824e+08	4.32803e+07	2.61765e+08	3.43366e+07	0.957196
37:4	2.54857e+08	1.99535e+07	2.08106e+08	2.36915e+07	0.169648
37:5	7.94174e+08	7.02191e+07	8.25817e+08	8.03604e+07	0.774391
37:6	7.39412e+08	9.56568e+07	6.56915e+08	6.9866e+07	0.505876
38:2	4.01861e+07	1.01481e+07	6.53518e+07	1.48776e+07	0.199833
38:3	1.5648e+08	1.98059e+07	1.71312e+08	2.18553e+07	0.628615
38:4	4.28268e+08	4.58612e+07	4.67443e+08	4.19528e+07	0.546093
38:5	1.07051e+09	1.02014e+08	1.40362e+09	1.04093e+08	0.051624
38:6	2.6022e+09	2.47722e+08	2.74517e+09	2.01403e+08	0.666162
38:7	1.95848e+09	2.10556e+08	2.49758e+09	1.54758e+08	0.073012
38:8	1.09264e+09	1.46272e+08	1.13837e+09	1.39903e+08	0.826931
38:9	1.49573e+08	3.31305e+07	1.39305e+08	2.67682e+07	0.815567
39:4	3.77948e+07	6.38311e+06	3.1688e+07	6.71339e+06	0.528267
39:5	8.73837e+07	1.51978e+07	9.25669e+07	1.38886e+07	0.807576
39:6	3.31894e+08	5.03641e+07	3.19896e+08	5.17534e+07	0.872168
40:6	8.4526e+07	8.06787e+06	8.10851e+07	6.14071e+06	0.743065
40:7	2.72956e+08	2.40542e+07	3.05683e+08	2.34723e+07	0.358695
40:8	9.11514e+08	1.12029e+08	9.58194e+08	7.64459e+07	0.739584
40:9	1.79496e+09	1.97725e+08	1.8824e+09	1.07853e+08	0.707955
40:10	2.60915e+09	2.88314e+08	2.90923e+09	2.02319e+08	0.419004
*P-values were generated with unpaired t-tests between L4440 and fard-1 RNAi treated samples. Species that met p<0.05 are shown in green.

## Sheet: PE
S2 Dataset. Phospholipid Abundance in Adult-Only fard-1 RNAi-Treated Animals.
	Adult-Only RNAi Detected Areas (0.1% CO), n = 5
Phosphatidylethanolamines (PE)
	L4440 RNAi		fard-1 RNAi
Species	Area	SEM	Area	SEM	P-Values*
32:1	3.21288e+07	2.87501e+06	3.36987e+07	3.13212e+06	0.721526
33:1	4.4088e+07	2.34749e+06	3.4416e+07	4.24264e+06	0.0811772
34:1	1.05835e+08	2.80405e+06	1.15366e+08	8.20982e+06	0.303872
34:2	7.54252e+07	8.72236e+06	9.65144e+07	1.11924e+07	0.175526
35:1	1.31899e+08	1.20546e+07	1.67896e+08	3.92316e+06	0.0218247
35:2	1.5507e+08	1.57797e+07	1.76653e+08	2.17451e+07	0.445003
36:1	8.42774e+07	1.06829e+07	2.16676e+08	3.1463e+07	0.00403546
36:2	3.39482e+08	3.08683e+07	6.14697e+08	5.75029e+07	0.00292806
36:3	1.57359e+08	9.96116e+06	1.90493e+08	1.75416e+07	0.139106
36:4	5.0779e+07	2.26189e+06	5.50367e+07	5.6682e+06	0.505156
36:5	1.47152e+08	1.34155e+07	1.19537e+08	1.41119e+07	0.193872
37:2	5.85355e+07	1.20475e+07	7.10734e+07	6.63478e+06	0.38862
37:3	4.73704e+07	6.65263e+06	4.54519e+07	6.13232e+06	0.837381
37:4	5.58697e+07	3.66574e+06	4.23083e+07	4.77411e+06	0.0543066
37:5	3.98641e+08	2.78203e+07	3.46982e+08	4.01644e+07	0.321241
38:3	6.65386e+07	6.54789e+06	8.80406e+07	8.67629e+06	0.0832881
38:4	8.34106e+07	9.87246e+06	1.12898e+08	9.60736e+06	0.0647195
38:5	3.74807e+08	1.87928e+07	4.42073e+08	3.26497e+07	0.111993
38:6	1.94871e+08	1.25726e+07	1.48722e+08	1.45259e+07	0.0430314
38:7	4.37138e+07	4.73665e+06	3.83458e+07	6.39117e+06	0.518834
40:9	2.7212e+07	3.48826e+06	2.12326e+07	4.18341e+06	0.304252
*P-values were generated with unpaired t-tests between L4440 and fard-1 RNAi treated samples. Species that met p<0.05 are shown in green.

## Sheet: O-PE & P-PE
S2 Dataset. Phospholipid Abundance in Adult-Only fard-1 RNAi-Treated Animals.
	Adult-Only RNAi Detected Areas (0.1% CO), n = 5
Ether Phospholipids (O-PE & P-PE)
	L4440 RNAi		fard-1 RNAi
Species	Area	SEM	Area	SEM	P-Values*
O-18:0/16:1	5.8511e+07	8.30716e+06	2.91918e+07	1.17874e+07	0.0764822
O-18:0/17:1	7.28576e+07	7.97366e+06	4.69834e+07	1.85822e+07	0.23655
O-18:0/18:1	6.0944e+08	4.62265e+07	3.89396e+08	1.50095e+08	0.198765
O-18:0/18:2	5.50532e+08	3.45402e+07	3.36047e+08	1.13358e+08	0.1079
O-18:0/20:2	6.18949e+07	5.66139e+06	3.46918e+07	1.23467e+07	0.0801729
O-18:0/20:3	3.11862e+07	2.12172e+06	1.82457e+07	6.54239e+06	0.0966851
O-18:0/20:4	3.58204e+07	3.27355e+06	1.76634e+07	7.62512e+06	0.0600991
O-18:0/20:5	5.97707e+07	7.15678e+06	3.40508e+07	1.0798e+07	0.0823552
O-19:1/18:1	1.28621e+08	2.2715e+07	7.95143e+07	2.11829e+07	0.152518
P-18:0/16:1	1.97329e+07	2.86201e+06	1.23227e+07	2.57542e+06	0.0904642
P-18:0/17:1	4.50245e+07	5.51525e+06	3.75692e+07	8.02539e+06	0.465897
P-18:0/18:1	7.85889e+08	96580941	6.18716e+08	1.14702e+08	0.297271
P-18:0/18:2	3.23667e+08	2.2607e+07	2.86079e+08	41752731	0.451394
P-18:0/20:3	5.63922e+07	3.63792e+06	4.22879e+07	6.73365e+06	0.102596
P-18:0/20:4	1.09548e+08	7.73424e+06	8.86767e+07	1.37407e+07	0.222182
P-18:0/20:5	2.26434e+08	1.59454e+07	2.07168e+08	2.45168e+07	0.528538
*P-values were generated with unpaired t-tests between L4440 and fard-1 RNAi treated samples. Species that met p<0.05 are shown in green.
