# Supplementary material for: HPLC-Based Mass Spectrometry Characterizes the Phospholipid Alterations in Ether-Linked Lipid Deficiency Models Following Oxidative Stress
Source: PLoS One. 2016 Nov 28;11(11):e0167229. doi: 10.1371/journal.pone.0167229 (PMC5125691; doi:10.1371/journal.pone.0167229)
Supplement: S3 Dataset — (XLSX) [file pone.0167229.s008.xlsx]

## Sheet: PC
S3 Data Set.	Adult-Only RNAi Detected Areas After Paraquat Exposure (0.1% CO), n=12
Here, we list the average raw areas as quantified by HPLC-MS/MS for adult-only fard-1 RNAi treated animals exposed to 48 hours of 100mM PQ along with the corresponding L4440 controls. All PC and PE phospholipids are listed with a 0.1% minimum threshold. For species that makeup at least 1% of the significant changes are denoted as follows *p<0.05, **p<0.01, and ***p<0.001 as determined by unpaired…
Phosphotidylcholines (PC)
Species	Exact Mass	Approximate Retention Time	L4440 RNAi M9		L4440 RNAi 100mM PQ		Significant Change after PQ (* P < )			Fard-1 RNAi M9		Fard-1 RNAi 100mM PQ		Significant Change after PQ (* P < )
			Average Area	SEM	Average Area	SEM	0.05	0.01	0.001	Average Area	SEM	Average Area	SEM	0.05	0.01	0.001
30:1	748.513	10.28 - 10.69	1.2516e+07	2.21617e+06	1.41158e+07	2.3996e+06				1.07856e+07	1.87756e+06	1.10347e+07	1.68442e+06
31:0	764.545	11.71 - 12.24	3.12937e+07	4.92585e+06	3.30085e+07	8.61131e+06				2.42029e+07	7.59061e+06	1.35892e+07	4.20862e+06
31:1	762.529	10.73 - 11.56	4.61772e+07	6.97084e+06	5.05739e+07	7.88988e+06				4.48226e+07	9.06426e+06	4.19397e+07	9.27519e+06
32:0	778.56	12.07 - 12.92	5.94785e+07	6.54683e+06	5.34585e+07	6.66965e+06				5.51798e+07	7.70847e+06	4.73099e+07	7.21879e+06
32:1	776.545	11.36 - 12.13	1.28797e+08	1.44085e+07	1.37631e+08	1.71968e+07				1.14598e+08	1.51292e+07	1.12183e+08	1.53126e+07
32:2	774.529	10.43 - 11.08	5.45502e+07	7.27081e+06	6.41404e+07	9.03704e+06				5.76069e+07	1.02195e+07	5.971e+07	9.40959e+06
32:3	772.513	9.39 - 10.07	9.12733e+06	2.08578e+06	1.07456e+07	2.00092e+06				8.27247e+06	1.64186e+06	7.94502e+06	1.47219e+06
33:0	792.576	12.81 - 13.63	4.45038e+07	4.68079e+06	4.12427e+07	5.01014e+06				5.73637e+07	5.87601e+06	5.02199e+07	6.49879e+06
33:1	790.56	11.86 - 12.42	2.25039e+08	2.12665e+07	2.19716e+08	2.71092e+07				1.84517e+08	2.15431e+07	1.65426e+08	2.32615e+07
33:2	788.545	10.98 - 11.84	1.67952e+08	1.92403e+07	1.72223e+08	1.98826e+07				1.67344e+08	2.52121e+07	1.51355e+08	2.02708e+07
33:3	786.529	10.12 - 10.78	4.11181e+07	5.50428e+06	4.25123e+07	5.19674e+06				4.0431e+07	6.14554e+06	3.82705e+07	5.78777e+06
34:0	806.592	13.39 - 14.13	3.86975e+07	5.18297e+06	2.86178e+07	4.82868e+06				4.92104e+07	4.80181e+06	4.30935e+07	5.65776e+06
34:1	804.576	12.55 - 13.29	2.31379e+08	2.07731e+07	2.33126e+08	2.82667e+07	*	*		2.11337e+08	2.3381e+07	2.13569e+08	2.65199e+07	*	*	*
34:2	802.56	11.53 - 12.47	2.82187e+08	2.86129e+07	3.05037e+08	4.14915e+07	*	*	*	2.53056e+08	3.51536e+07	2.49954e+08	3.51278e+07	*	*	*
34:3	800.545	10.75 - 11.47	8.72243e+07	1.1111e+07	9.90792e+07	1.46951e+07				8.39796e+07	1.68982e+07	8.13673e+07	1.26958e+07
34:4	798.529	10.49 -10.86	3.36374e+07	5.6603e+06	4.00019e+07	6.10078e+06				3.37309e+07	6.31665e+06	3.49786e+07	5.66076e+06
34:5	796.513	9.57 - 10.05	8.96018e+07	1.22608e+07	1.04802e+08	1.47336e+07				9.49685e+07	1.64962e+07	1.01925e+08	1.5682e+07
35:1	818.592	13.04 - 14.16	2.87852e+08	2.81133e+07	2.64572e+08	2.92047e+07				2.98611e+08	2.74579e+07	2.68758e+08	3.52757e+07
35:2	816.576	12.26 - 13.04	5.38782e+08	4.9532e+07	5.23402e+08	6.29625e+07				5.05892e+08	5.62147e+07	4.26316e+08	6.05758e+07
35:3	814.56	11.34 - 12.18	2.64804e+08	2.62682e+07	2.39778e+08	2.85707e+07				2.47791e+08	3.07854e+07	2.13615e+08	2.70093e+07
35:4	812.545	10.52 - 11.40	8.87806e+07	9.47173e+06	8.59802e+07	8.94073e+06				8.08364e+07	1.1621e+07	6.80774e+07	8.7053e+06
35:5	810.529	10.01 - 10.62	3.07145e+08	3.22699e+07	2.85466e+08	3.42995e+07				2.78367e+08	3.66677e+07	2.41319e+08	3.3557e+07
35:6	808.513	9.37 - 11.85	5.0183e+07	9.32546e+06	4.14466e+07	6.52877e+06				6.60416e+07	1.15636e+07	3.96646e+07	7.40981e+06
36:1	832.607	13.68 -15.01	1.04684e+08	1.28643e+07	1.07757e+08	1.32744e+07				2.13584e+08	2.02134e+07	2.30401e+08	2.90989e+07
36:2	830.592	12.72 - 13.60	6.22405e+08	6.2763e+07	6.20516e+08	7.90091e+07	*	*	*	6.62728e+08	7.26161e+07	6.21127e+08	8.33751e+07	*	*	*
36:3	828.576	11.88 - 12.63	5.73387e+08	5.14693e+07	5.44118e+08	6.99342e+07				5.12321e+08	7.12204e+07	4.5679e+08	6.23937e+07
36:4	826.56	11.02 -11.98	2.35942e+08	2.74935e+07	2.55837e+08	3.43094e+07				2.5698e+08	4.39902e+07	2.42587e+08	3.29788e+07
36:5	824.545	10.27 -11.30	2.97961e+08	2.76447e+07	3.14248e+08	4.22547e+07	*			3.24468e+08	4.28856e+07	3.09635e+08	4.10328e+07
36:6	822.529	9.70 - 10.43	1.73563e+08	2.41727e+07	1.7461e+08	2.52686e+07	*			1.54394e+08	3.14398e+07	1.37822e+08	2.21212e+07
36:7	820.513	8.81 - 9.14	3.72142e+06	900500	2.88365e+06	725368				2.68368e+06	929182	1.43006e+06	482306
37:2	844.607	13.30 - 14.21	1.29568e+08	1.82415e+07	1.28243e+08	1.7473e+07				1.25128e+08	1.34563e+07	1.19128e+08	1.64661e+07
37:3	842.592	12.50 - 13.24	1.60466e+08	1.49029e+07	1.4864e+08	1.82407e+07				1.41935e+08	1.10035e+07	1.27271e+08	1.56964e+07
37:4	840.576	11.69 - 12.76	1.4506e+08	1.80981e+07	1.34418e+08	1.57717e+07				1.26147e+08	1.35218e+07	9.95862e+07	1.41573e+07
37:5	838.56	11.08 - 11.84	5.43985e+08	5.24188e+07	4.46403e+08	5.7858e+07	*	*	*	5.40161e+08	5.33975e+07	4.19713e+08	5.33299e+07	*
37:6	836.545	10.37 - 11.02	3.21841e+08	3.34693e+07	2.97343e+08	3.81136e+07				2.95164e+08	3.75622e+07	2.48893e+08	3.46759e+07
38:2	858.623	14.10 - 14.97	2.65707e+07	2.44597e+06	2.20467e+07	3.27198e+06				4.68869e+07	5.48822e+06	4.66985e+07	5.81911e+06
38:3	856.607	12.98 - 13.75	1.09842e+08	1.10181e+07	9.63273e+07	1.16984e+07				1.27086e+08	1.03912e+07	1.08783e+08	1.35499e+07
38:4	854.592	12.15 - 13.24	2.54789e+08	2.39071e+07	2.30684e+08	2.64819e+07				2.72154e+08	2.92507e+07	2.36822e+08	2.87034e+07
38:5	852.576	11.40 - 11.99	5.50771e+08	4.98771e+07	5.12277e+08	5.9359e+07				7.39695e+08	7.47841e+07	6.29021e+08	7.58794e+07
38:6	850.56	10.53 - 11.49	1.24813e+09	1.08461e+08	1.09027e+09	1.3286e+08	*	*	*	1.21563e+09	1.35098e+08	9.52664e+08	1.15763e+08	*	*
38:7	848.545	10.02 - 10.62	7.4316e+08	7.65258e+07	6.2779e+08	7.61761e+07	*	*		8.49282e+08	1.15635e+08	6.47986e+08	8.63686e+07	*	*
38:8	846.529	9.21 - 9.92	1.46067e+08	1.88923e+07	1.17211e+08	1.52549e+07				1.45738e+08	2.24903e+07	1.07269e+08	1.53221e+07
38:9	844.513	8.59 - 9.04	1.4914e+07	2.36617e+06	9.29424e+06	1.45211e+06				1.38175e+07	2.15595e+06	7.73121e+06	1.36352e+06
39:4	868.607	12.97 - 13.50	1.89196e+07	2.11134e+06	1.67031e+07	2.0829e+06				1.93056e+07	2.29001e+06	1.37584e+07	1.88347e+06
39:5	866.592	12.07 - 13.08	4.60403e+07	4.84524e+06	3.92849e+07	5.6501e+06				4.35861e+07	3.92912e+06	3.89576e+07	6.23496e+06
39:6	864.576	11.49 - 12.62	1.34775e+08	1.24833e+07	1.15983e+08	1.41349e+07				1.15862e+08	1.26699e+07	8.89988e+07	1.12856e+07
40:6	878.592	11.68 - 12.59	5.67302e+07	6.73296e+06	3.72383e+07	5.51299e+06				5.03414e+07	4.50208e+06	2.87449e+07	3.60345e+06
40:7	876.576	10.82 - 11.71	1.7264e+08	1.92491e+07	1.12564e+08	1.72195e+07	*			1.75075e+08	1.55097e+07	9.92822e+07	1.18223e+07	*
40:8	874.56	10.33 - 10.92	4.19804e+08	4.53634e+07	2.69139e+08	3.19244e+07	*	*	*	4.27402e+08	3.79893e+07	2.38923e+08	3.24258e+07	*	*	*
40:9	872.545	9.59 - 10.75	7.40139e+08	8.29565e+07	4.60387e+08	6.91655e+07	*	*	*	7.55042e+08	6.55564e+07	4.11129e+08	5.3849e+07	*	*	*
40:10	870.529	9.04 - 9.56	1.08682e+09	1.11582e+08	6.86226e+08	9.26922e+07	*	*	*	1.15043e+09	1.05155e+08	6.2504e+08	8.55754e+07	*	*	*

## Sheet: PE
S3 Data Set.	Adult-Only RNAi Detected Areas After Paraquat Exposure (0.1% CO), n=12
Here, we list the average raw areas as quantified by HPLC-MS/MS for adult-only fard-1 RNAi treated animals exposed to 48 hours of 100mM PQ along with the corresponding L4440 controls. All PC and PE phospholipids are listed with a 0.1% minimum threshold. For species that makeup at least 1% of the significant changes are denoted as follows *p<0.05, **p<0.01, and ***p<0.001 as determined by unpaired…
Phosphotidylethanolamines (PE)
Species	Exact Mass	Approximate Retention Time	L4440 RNAi M9		L4440 RNAi 100mM PQ		Significant Change after PQ (* P < )			Fard-1 RNAi M9		Fard-1 RNAi 100mM PQ		Significant Change after PQ (* P < )
			Average Area	SEM	Average Area	SEM	0.05	0.01	0.001	Average Area	SEM	Average Area	SEM	0.05	0.01	0.001
32:1	688.492	11.05 - 11.41	1.63204e+07	3.23187e+06	1.92992e+07	2.77718e+06				2.20283e+07	3.88272e+06	2.36085e+07	3.39486e+06
33:1	702.508	11.44 - 12.07	2.45298e+07	5.32599e+06	2.94082e+07	4.55225e+06				3.52011e+07	6.4494e+06	3.3533e+07	4.92048e+06
34:1	716.524	12.11 - 12.59	4.94156e+07	8.12501e+06	5.42436e+07	7.382e+06				7.6261e+07	1.09842e+07	7.37133e+07	1.11513e+07
34:2	714.508	11.23 - 11.66	3.75626e+07	7.20615e+06	4.82332e+07	6.95432e+06				6.38967e+07	9.60594e+06	6.45265e+07	8.95496e+06
35:1	730.539	12.52 - 12.85	6.75867e+07	1.05642e+07	7.35445e+07	1.11519e+07				1.24639e+08	2.05415e+07	1.09753e+08	1.85798e+07
35:2	728.524	11.76 - 12.2	7.69025e+07	1.26876e+07	8.05229e+07	1.25562e+07				1.26275e+08	2.22957e+07	1.09847e+08	1.62127e+07
36:1	744.555	13.15 - 13.73	4.24783e+07	8.08747e+06	4.80515e+07	6.82877e+06				1.61268e+08	2.34185e+07	1.4961e+08	2.69624e+07
36:2	742.539	12.26 - 12.75	1.71218e+08	2.79276e+07	1.79943e+08	2.39943e+07				4.07304e+08	5.00698e+07	3.66662e+08	5.82162e+07
36:3	740.524	11.5 - 11.79	8.95278e+07	1.59059e+07	1.0312e+08	1.45482e+07				1.37806e+08	1.89734e+07	1.43032e+08	2.10589e+07
36:4	738.508	10.68 - 10.95	2.40876e+07	5.2288e+06	3.34067e+07	5.76873e+06				3.55827e+07	6.94532e+06	4.75989e+07	8.19784e+06
36:5	736.492	10.49 - 10.75	9.10132e+07	1.32837e+07	1.08899e+08	1.41962e+07				8.32586e+07	1.03466e+07	9.94192e+07	1.10268e+07
37:2	756.555	12.65 - 13.53	3.44818e+07	7.22095e+06	3.14905e+07	6.34398e+06				5.30527e+07	9.05629e+06	4.36566e+07	8.92766e+06
37:3	754.539	11.99 - 12.55	2.51469e+07	4.86773e+06	2.39708e+07	4.48345e+06				3.35824e+07	6.20315e+06	3.31585e+07	6.24386e+06
37:4	752.524	11.31 - 11.95	2.59473e+07	3.75277e+06	2.78682e+07	4.29502e+06				3.19986e+07	5.30523e+06	3.08932e+07	4.6631e+06
37:5	750.508	10.92 - 11.33	2.13084e+08	2.96242e+07	2.41419e+08	3.37043e+07	*	*		2.14613e+08	3.1383e+07	2.15762e+08	2.63043e+07
38:3	768.555	12.47 - 13.02	3.25852e+07	7.05965e+06	3.15614e+07	5.899e+06				6.17816e+07	6.8857e+06	5.18415e+07	8.66493e+06
38:4	766.539	11.84 - 12.59	3.98063e+07	6.94443e+06	4.17073e+07	6.837e+06				7.60132e+07	9.87495e+06	7.61523e+07	1.12029e+07
38:5	764.524	11.04 - 11.88	2.01487e+08	3.0526e+07	2.34194e+08	2.96128e+07	*	*	*	3.27518e+08	3.97644e+07	3.52296e+08	4.7082e+07	*	*	*
38:6	762.508	10.2 - 10.89	1.23298e+08	1.9209e+07	1.597e+08	2.00469e+07	*	*	*	1.24847e+08	1.83982e+07	1.57605e+08	2.10511e+07	*	*	*
38:7	760.492	9.75 - 10.10	3.21514e+07	6.78853e+06	4.96857e+07	7.6351e+06				4.23439e+07	7.56641e+06	6.92758e+07	1.12929e+07
40:9	784.492	9.33 - 9.89	1.77844e+07	3.34124e+06	2.16522e+07	3.31748e+06				2.36712e+07	3.79687e+06	3.02163e+07	4.29562e+06

## Sheet: O and P-PE
S3 Data Set.	Adult-Only RNAi Detected Areas After Paraquat Exposure (0.1% CO), n=12
Here, we list the average raw areas as quantified by HPLC-MS/MS for adult-only fard-1 RNAi treated animals exposed to 48 hours of 100mM PQ along with the corresponding L4440 controls. All PC and PE phospholipids are listed with a 0.1% minimum threshold. For species that makeup at least 1% of the significant changes are denoted as follows *p<0.05, **p<0.01, and ***p<0.001 as determined by unpaired…
Ether Phospholipids (O-PE & P-PE)
Species	Exact Mass	Approximate Retention Time	L4440 RNAi M9		L4440 RNAi 100mM PQ		Significant Change after PQ (* P < )			Fard-1 RNAi M9		Fard-1 RNAi 100mM PQ		Significant Change after PQ (* P < )
			Average Area	SEM	Average Area	SEM	0.05	0.01	0.001	Average Area	SEM	Average Area	SEM	0.05	0.01	0.001
O-18:0/16:1	702.544	12.88 - 13.23	2.79151e+07	4.87728e+06	2.96815e+07	4.51844e+06				8.80363e+06	1.62189e+06	8.17042e+06	1.20123e+06
P-18:0/16:1	700.529	12.73 - 13.07	1.04405e+07	2.1114e+06	9.17829e+06	1.47253e+06				6.20453e+06	964897	4.7903e+06	720964
O-18:0/17:1	716.56	14.13 - 14.53	3.95195e+07	6.75426e+06	4.13759e+07	5.44077e+06				1.60662e+07	2.68219e+06	1.46955e+07	2.22728e+06
P-18:0/17:1	714.544	13.17 - 13.73	3.59899e+07	7.31633e+06	2.86115e+07	3.89427e+06				2.14991e+07	3.19419e+06	2.00948e+07	3.43592e+06
O-18:0/18:1	730.576	13.92 - 14.36	3.85557e+08	5.84965e+07	3.69505e+08	4.93996e+07				1.91722e+08	2.58846e+07	1.62724e+08	2.27537e+07
O-18:0/18:2	728.56	13.13 - 13.43	3.17055e+08	5.43262e+07	2.51604e+08	3.14877e+07				1.23692e+08	1.54405e+07	9.95428e+07	1.1736e+07
P-18:0/18:1	728.56	13.75 - 14.04	4.63407e+08	6.60794e+07	4.11682e+08	4.55057e+07				3.38585e+08	4.73355e+07	2.85771e+08	3.71955e+07
P-18:0/18:2	726.544	12.18 - 13.26	1.96746e+08	2.88541e+07	1.56373e+08	2.34748e+07				1.61629e+08	1.87312e+07	1.33195e+08	1.79134e+07
O-18:0/20:2	756.591	14.13 - 14.53	4.25414e+07	7.72352e+06	3.5214e+07	6.10894e+06				2.17887e+07	3.52106e+06	1.59429e+07	2.65934e+06
O-18:0/20:3	754.576	13.40 - 13.79	1.94726e+07	3.6708e+06	2.0717e+07	3.28001e+06				8.79723e+06	1.62971e+06	8.80238e+06	1.29277e+06
O-18:0/20:4	752.56	12.75 - 13.27	1.62481e+07	3.66497e+06	1.67735e+07	2.50607e+06				4.91485e+06	955398	5.01683e+06	779223
O-18:0/20:5	750.544	12.31 - 12.59	4.75304e+07	1.05683e+07	5.72404e+07	7.10994e+06				1.91528e+07	3.6406e+06	2.11653e+07	2.44768e+06
P-18:0/20:3	752.56	13.27 - 13.88	3.81795e+07	5.67332e+06	3.26529e+07	4.37807e+06				3.42197e+07	3.87434e+06	2.55308e+07	3.01688e+06
P-18:0/20:4	750.544	12.84 - 13.11	6.07824e+07	1.10719e+07	4.9162e+07	6.47476e+06				5.20326e+07	6.51121e+06	3.98116e+07	5.08803e+06
P-18:0/20:5	748.529	12.15 - 12.40	1.43473e+08	2.175e+07	1.39316e+08	2.03429e+07				1.50186e+08	1.72495e+07	1.20878e+08	1.32537e+07
O-19:1/18:1	743.583	13.50 - 15.14	8.09496e+07	1.43643e+07	7.32063e+07	1.23436e+07				5.00367e+07	8.17502e+06	4.01568e+07	7.45418e+06
